# Supplementary material for: Recurrent rearrangements of FOS and FOSB define osteoblastoma
Source: Nat Commun. 2018 Jun 1;9:2150. doi: 10.1038/s41467-018-04530-z (PMC5984627; doi:10.1038/s41467-018-04530-z)
Supplement: Supplementary file 4 — Supplementary Data 1 [file 41467_2018_4530_MOESM4_ESM.xlsx]

## Sheet: Sheet1
Supplementary Data 1: A summary of clinical characteristics, sequencing, immunohistochemistry and FISH findings in all assessed osteoblastoma samples
Clinical							Sequencing					Validation			FOS/FOSB Fusion details
Sample	Diagnosis	Age	Gender	Anatomical Site	Bone Site	Size (mm)	Sequencing	Subs	Indels	CNA segments	Structural Variants	FOS FISH	FOSB FISH	FOS IHC	Chr1	Pos1	Strand1	Gene1	Chr2	Pos2	Strand2	Gene2	micro_homology	non_template_insertion	clean_break
Discovery Cohort
PD7519	Osteoblastoma	33	M	Femur, right	Cortical	15	WGS+RNAseq	700	22	29	12	Positive	Negative	Positive	14	53309710	-	IGR	14	75747751	+	FOS	.	.	clean_break
PD7521	Osteoblastoma	25	M	Femur, right	Cortical	40	WGS+RNAseq	335	14	51	51	Positive	Negative	Positive	14	53477093	+	IGR	14	75747850	+	FOS	.	AGATATTTCGT	.
PD7525	Osteoblastoma	3	M	Humerus, left	Medullary	30	WGS+RNAseq	555	37	177	41	Negative	Positive	Negative	6	30571219	+	PPP1R10	19	45971907	-	FOSB	.	CTG	.
PD13480	Osteoblastoma	13	F	Lumbar vertebra, L3	Medullary	35	WGS+RNAseq	303	25	64	36	Positive	Negative	Positive	5	14851076	-	ANKH	14	75747761	+	FOS	.	.	clean_break
PD13481	Osteoblastoma	11	F	Cervical vertebra, C5	Medullary	30	WGS+RNAseq	169	50	75	34	Positive	Negative	Positive	14	75747803	+	FOS	15	81149927	+	KIAA1199	TG	.	clean_break
PD13482	Osteoid Osteoma	18	M	Lumbar vertebra, L1	NA	12	WGS+RNAseq	123	31	70	7	Positive	Negative	Positive	2	192135347	+	MYO1B	14	75747796	+	FOS	.	ATAGAAGGACCCAGAAAT	.
Validation Cohort
1	Osteoblastoma	13	M	Talus		NA	.	.	.	.	.	Positive	Negative	Positive	.	.	.	.	.	.	.	.	.	.	.
2	Osteoblastoma	10	M	Rib		NA	.	.	.	.	.	Positive	Not done	Positive	.	.	.	.	.	.	.	.	.	.	.
3	Osteoblastoma	18	Not known	Lumbar vertebra, L5		15	.	.	.	.	.	Positive	Negative	Positive	.	.	.	.	.	.	.	.	.	.	.
4	Osteoblastoma	15	M	Humerus		NA	.	.	.	.	.	Positive	Not done	Not done	.	.	.	.	.	.	.	.	.	.	.
5	Osteoid osteoma / osteoblastoma	3	M	Humerus, left		15	.	.	.	.	.	Positive	Negative	Positive	.	.	.	.	.	.	.	.	.	.	.
6	Osteoblastoma	12	F	Humerus, left		35	.	.	.	.	.	Positive	Negative	Positive	.	.	.	.	.	.	.	.	.	.	.
7	Osteoblastoma	17	M	Tibia, left		30	.	.	.	.	.	Positive	Negative	Positive	.	.	.	.	.	.	.	.	.	.	.
8	Osteoblastoma	39	M	Pelvis		NA	.	.	.	.	.	Positive	Not done	Not done	.	.	.	.	.	.	.	.	.	.	.
9	Osteoblastoma	15	M	Tibia, right		3	.	.	.	.	.	Positive	Negative	Positive	.	.	.	.	.	.	.	.	.	.	.
10	Osteoblastoma	20	M	Lumbar vertebra, L1		40	.	.	.	.	.	Positive	Negative	Positive	.	.	.	.	.	.	.	.	.	.	.
11	Osteoid osteoma	4	F	Femur		NA	.	.	.	.	.	Positive	Not done	Non-informative	.	.	.	.	.	.	.	.	.	.	.
12	Osteoblastoma	28	M	Lumbar vertebra, L2		30	.	.	.	.	.	Positive	Negative	Not done	.	.	.	.	.	.	.	.	.	.	.
13	Osteoid osteoma	52	M	Humerus, left		40	.	.	.	.	.	Positive	Negative	Positive	.	.	.	.	.	.	.	.	.	.	.
14	Osteoid osteoma	34	M	Vertebra, T7		10	.	.	.	.	.	Positive	Negative	Positive	.	.	.	.	.	.	.	.	.	.	.
15	Osteoblastoma	19	M	Talus, right		14	.	.	.	.	.	Positive	Negative	Not done	.	.	.	.	.	.	.	.	.	.	.
16	Osteoblastoma	18	M	Talus, right		30	.	.	.	.	.	Positive	Negative	Negative	.	.	.	.	.	.	.	.	.	.	.
17	Osteoid osteoma	19	F	Humerus, right		18	.	.	.	.	.	Positive	Negative	Positive	.	.	.	.	.	.	.	.	.	.	.
18	Osteoblastoma	39	M	Vertebra, C1		9	.	.	.	.	.	Positive	Negative	Positive	.	.	.	.	.	.	.	.	.	.	.
19	Osteoblastoma	18	M	Metatarsal, right, fifth		30	.	.	.	.	.	Positive	Negative	Positive	.	.	.	.	.	.	.	.	.	.	.
20	Osteoblastoma	19	M	Vertebra, T2		40	.	.	.	.	.	Positive	Negative	Positive	.	.	.	.	.	.	.	.	.	.	.
21	Osteoblastoma	20	F	Ankle, right		10	.	.	.	.	.	Positive	Negative	Positive	.	.	.	.	.	.	.	.	.	.	.
22	Osteoblastoma	21	M	Acetabulum, left		30	.	.	.	.	.	Positive	Negative	Positive	.	.	.	.	.	.	.	.	.	.	.
23	Osteoblastoma	28	M	Humerus, left		15	.	.	.	.	.	Positive	Negative	Positive	.	.	.	.	.	.	.	.	.	.	.
24	Osteoid osteoma	26	M	Phalanx, right middle finger		5	.	.	.	.	.	Positive	Negative	Not done	.	.	.	.	.	.	.	.	.	.	.
25	Osteoblastoma	26	M	Acetabulum, left		50	.	.	.	.	.	Positive	Not done	Positive	.	.	.	.	.	.	.	.	.	.	.
26	Osteoblastoma	10	F	Vertebra, C5		60	.	.	.	.	.	Positive	Not done	Positive	.	.	.	.	.	.	.	.	.	.	.
27	Osteoblastoma	22	M	Femur, left distal		15	.	.	.	.	.	Positive	Not done	Positive	.	.	.	.	.	.	.	.	.	.	.
28	Osteoid osteoma	32	M	Vertebra, C2		15	.	.	.	.	.	Positive	Not done	Positive	.	.	.	.	.	.	.	.	.	.	.
29	Osteoid osteoma	19	M	Vertebra, L3		15	.	.	.	.	.	Positive	Not done	Positive	.	.	.	.	.	.	.	.	.	.	.
30	Osteoid osteoma	32	F	Phalanx, left third tpe, distal		10	.	.	.	.	.	Positive	Not done	Positive	.	.	.	.	.	.	.	.	.	.	.
31	Osteoid osteoma	17	M	Vertebra, L1		5	.	.	.	.	.	Positive	Not done	Positive	.	.	.	.	.	.	.	.	.	.	.
32	Osteoid osteoma	16	F	Tibia, right		5	.	.	.	.	.	Positive	Not done	Positive	.	.	.	.	.	.	.	.	.	.	.
33	Osteoid osteoma	18	M	Vertebra, T2		10	.	.	.	.	.	Positive	Not done	Positive	.	.	.	.	.	.	.	.	.	.	.
34	Osteoid osteoma	15	M	Talus, left		4	.	.	.	.	.	Positive	Not done	Negative	.	.	.	.	.	.	.	.	.	.	.
35	Osteoid osteoma	12	F	Phalanx, left index finger		5	.	.	.	.	.	Positive	Not done	Positive	.	.	.	.	.	.	.	.	.	.	.
36	Osteoid osteoma	15	F	Femur, distal		18	.	.	.	.	.	Positive	Not done	Positive	.	.	.	.	.	.	.	.	.	.	.
37	Osteoid osteoma	20	F	Phalanx, left distal		8	.	.	.	.	.	Positive	Not done	Positive	.	.	.	.	.	.	.	.	.	.	.
38	Osteoid osteoma	19	M	Tibia, left distal		3	.	.	.	.	.	Positive	Not done	Positive	.	.	.	.	.	.	.	.	.	.	.
39	Osteoid osteoma	14	M	Phalanx, second right toe		25	.	.	.	.	.	Positive	Not done	Positive	.	.	.	.	.	.	.	.	.	.	.
40	Osteoblastoma	13	F	Metatarsal bone, left, fourth		15	.	.	.	.	.	Positive	Not done	Positive	.	.	.	.	.	.	.	.	.	.	.
41	Osteoid osteoma	14	M	Lumbar vertebra, L3		10	.	.	.	.	.	Positive *	Negative	Positive	.	.	.	.	.	.	.	.	.	.	.
42	Osteoblastoma	21	M	Vertebra, L1		NA	.	.	.	.	.	Positive *	Negative	Positive	.	.	.	.	.	.	.	.	.	.	.
43	Osteoblastoma	19	M	Vertebra, L5		NA	.	.	.	.	.	Positive *	Negative	Positive	.	.	.	.	.	.	.	.	.	.	.
44	Osteoid osteoma	55	M	Vertebra, T9, Left		4	.	.	.	.	.	focal amplification	Negative	Positive	.	.	.	.	.	.	.	.	.	.	.
45	Osteoid osteoma	9	F	Tibia, right		35	.	.	.	.	.	Positive *	Negative	Positive	.	.	.	.	.	.	.	.	.	.	.
46	Osteoblastoma	18	M	Metacarpal		8	.	.	.	.	.	Negative	Not done	Not done	.	.	.	.	.	.	.	.	.	.	.
47	Osteoblastoma	15	F	Sacrum		25	.	.	.	.	.	Negative	Not done	Not done	.	.	.	.	.	.	.	.	.	.	.
48	Osteoblastoma	9	F	Thoracic vertebra, T12		10	.	.	.	.	.	Negative	Negative	Positive	.	.	.	.	.	.	.	.	.	.	.
49	Osteoid osteoma	39	M	Phalanx, right toe, distal		20	.	.	.	.	.	Negative	Negative	Positive	.	.	.	.	.	.	.	.	.	.	.
50	Osteoblastoma	8	M	Lumbar vertebra		30	.	.	.	.	.	Negative	Positive	Negative	.	.	.	.	.	.	.	.	.	.	.
51	Osteoblastoma	24	F	Lumbar vertebra, L4		NA	.	.	.	.	.	Positive	Negative	Not done	.	.	.	.	.	.	.	.	.	.	.
52	Osteoblastoma	23	M	Sacrum		NA	.	.	.	.	.	Positive	Negative	Not done	.	.	.	.	.	.	.	.	.	.	.
53	Osteoid osteoma	36	M	Finger, middle, left		NA	.	.	.	.	.	Positive	Negative	Not done	.	.	.	.	.	.	.	.	.	.	.
54	Osteoid osteoma	30	M	Finger, middle, left		NA	.	.	.	.	.	Negative	Negative	Not done	.	.	.	.	.	.	.	.	.	.	.
55	Osteoblastoma	18	M	Ulna		NA	.	.	.	.	.	Positive	Negative	Not done	.	.	.	.	.	.	.	.	.	.	.
* focal positive
