# Supplementary material for: Recurrent rearrangements of FOS and FOSB define osteoblastoma
Source: Nat Commun. 2018 Jun 1;9:2150. doi: 10.1038/s41467-018-04530-z (PMC5984627; doi:10.1038/s41467-018-04530-z)
Supplement: Supplementary file 12 — Supplementary Data 9 [file 41467_2018_4530_MOESM12_ESM.xlsx]

## Sheet: Sheet1
Supplementary Data 9: Alignment QC and library statistics
	Sample	Type	Seq	Read length	Insert Mean	Insert SD		Read Pairs	Gbp Seq	Unmapped Pairs	Gbp Map	Mapped	Gbp Uniq	Unique	Phys X	Seq X
	PD13480	Tumour	DNA	100	474.67	46		852004707	170.4	0.1848	137.79	0.8086	122.47	0.8888	131.08	39.04
	PD13480	Normal	DNA	100	516.14	52		515141777	103.03	0.0091	101.27	0.983	95.95	0.9474	107.75	30.58
	PD13481	Tumour	DNA	100	472.75	53		826946351	165.39	0.0152	161.56	0.9768	150.84	0.9337	154.85	48.08
	PD13481	Normal	DNA	100	495.18	56		567507196	113.5	0.011	111.27	0.9803	106.78	0.9597	114.83	34.04
	PD13482	Tumour	DNA	100	470.47	48		775148236	155.03	0.0917	139.59	0.9004	127.32	0.9121	133.38	40.58
	PD13482	Normal	DNA	100	514.33	53		620013417	124	0.0068	122.2	0.9855	116.21	0.951	128.97	37.04
	PD7519	Tumour	DNA	100	373.94	100		736921188	147.38	0.0037	144.94	0.9834	139.03	0.9592	124.95	44.31
	PD7519	Normal	DNA	100	370.08	90		590963097	118.19	0.0041	116.48	0.9855	111.58	0.9579	101.24	35.56
	PD7521	Tumour	DNA	100	380.05	99		738842110	147.77	0.0038	145.54	0.9849	139.48	0.9584	128.46	44.46
	PD7521	Normal	DNA	100	397.18	97		620469287	124.09	0.0055	121.9	0.9823	117.7	0.9655	111.65	37.52
	PD7525-1*	Tumour	DNA	100	356.98	96		253423891	50.68	0.0136	49.41	0.9748	45.88	0.9285	40.53	14.62
	PD7525-2*	Tumour	DNA	100	365.47	90		538707075	107.74	0.011	105.48	0.979	95.62	0.9065	85.83	30.48
	PD7525-1*	Normal	DNA	100	355.99	95		458391336	91.68	0.004	90.26	0.9845	88.53	0.9809	78.39	28.22
	PD7525-2*	Normal	DNA	100	343.43	89		229923306	45.98	0.0054	45.07	0.98	44.63	0.9903	38.66	14.23
	PD13480	Tumour	RNA	75	256.55	65		145724323	21.86	0.0192	21.14	0.9671	0.79	0.0375		8.22
	PD13481	Tumour	RNA	75	248.23	88		177505186	26.63	0.0075	26.24	0.9855	10.14	0.3864		105.13
	PD13482	Tumour	RNA	75	170.2	82		136949450	20.54	0.01	20.25	0.986	10.16	0.5014		105.32
	PD7519	Tumour	RNA	75	220.27	72		137649547	20.65	0.0078	20.33	0.9845	7.75	0.3812		80.36
	PD7521	Tumour	RNA	75	260.85	88		169213694	25.38	0.008	25.01	0.9854	11.23	0.4488		116.42
	PD7525	Tumour	RNA	75	174.64	87		135334934	20.3	0.004	20.15	0.9926	11.41	0.5663		118.32
* Sample libraries subsequently merged
