# Supplementary material for: Recurrent rearrangements of FOS and FOSB define osteoblastoma
Source: Nat Commun. 2018 Jun 1;9:2150. doi: 10.1038/s41467-018-04530-z (PMC5984627; doi:10.1038/s41467-018-04530-z)
Supplement: Supplementary file 13 — Supplementary Data 10 [file 41467_2018_4530_MOESM13_ESM.xlsx]

## Sheet: Sheet1
Supplementary Data 10: Amplificaiton and Sanger sequencing primers for cDNA validation of FOS fusions
	Sample	Forward Amplification	Reverse Amplification	Sequencing Primer
	PD13480	GGTGCTCGAGTGAGAAGCCAAGACTGAGCC	GGTGGGTACCTTTATTAGATAGATGCAGGGAGGGC	AGAGTTCATCCTGGCAGCTC
	PD13481	GGTGCTCGAGTGAGAAGCCAAGACTGAGCC	GGTGGGTACCTGCTCTCATAAAGCGTTTATTTAATTAATGAGG	AGAGTTCATCCTGGCAGCTC
	PD13482	GGTGCTCGAGTGAGAAGCCAAGACTGAGCC	GGTGGGTACCCATGCCTTATTCATCTTTATTTCCTGAAAG	AGAGTTCATCCTGGCAGCTC
	PD7519	GGTGCTCGAGTGAGAAGCCAAGACTGAGCC	GGTGGGTACCCCTTGTTAATCATTTTGTTTTATTTGAC	AGAGTTCATCCTGGCAGCTC
	PD7521	GGTGCTCGAGTGAGAAGCCAAGACTGAGCC	GGTGGGTACCTGCATATACATTATTTTACTTTATTAAATCTTACTAATATTCTTTAAGG	AGAGTTCATCCTGGCAGCTC
