# Supplementary material for: Recurrent rearrangements of FOS and FOSB define osteoblastoma
Source: Nat Commun. 2018 Jun 1;9:2150. doi: 10.1038/s41467-018-04530-z (PMC5984627; doi:10.1038/s41467-018-04530-z)
Supplement: Supplementary file 14 — Supplementary Data 11 [file 41467_2018_4530_MOESM14_ESM.xlsx]

## Sheet: structural_variants
Supplementary Data 11: FISH BAC Clones
	BAC clones	Cytobands	Region	Chromosome	Start	End
	RP11-484J14	14q24.3	Centrometric-FOS	14	75527155	75698457
	RP11-652M15	14q24.3	Centrometric-FOS	14	75308630	75501565
	RP11-905L16	14q24.3	Centrometric-FOS	14	75083744	75281513
	RP11-782G23	14q24.3	Telomeric-FOS	14	75810876	75986178
	RP11-714F24	14q24.3	Telomeric-FOS	14	76008227	76205650
	RP11-68E9	14q24.3	Telomeric-FOS	14	76245256	76407289
	Custom	19q13.32	Telomeric-FOSB	19	45979262	46597827
	Custom	19q13.32	Centromeric-FOSB	19	45539102	45968932
